# Supplementary material for: Adaptive Responses of Hormones to Nitrogen Deficiency in Citrus sinensis Leaves and Roots
Source: Plants (Basel). 2024 Jul 12;13(14):1925. doi: 10.3390/plants13141925 (PMC11280038; doi:10.3390/plants13141925)
Supplement: Supplementary file 1 [file plants-13-01925-s001.zip]

Archive with 2 entries (2 files):
- plants-3084648-Table S1.xlsx
- plants-3084648-Table S2.pdf
