# Supplementary material for: Adaptive Responses of Hormones to Nitrogen Deficiency in Citrus sinensis Leaves and Roots
Source: Plants (Basel). 2024 Jul 12;13(14):1925. doi: 10.3390/plants13141925 (PMC11280038; doi:10.3390/plants13141925)
Supplement: Supplementary file 1 [file plants-13-01925-s001.zip › plants-3084648-Table S1.xlsx]

## Sheet: Table S1
Table S1. List of 88 hormones tested in Citrus sinensis roots and leaves
Index	Compounds	Class	Q1 (Da)	Q3 (Da)	Molecular Weight	Ion mode	Ionization model	Formula	RN0-1	RN0-2	RN0-3	RN15-1	RN15-2	RN15-3	LN0-1	LN0-2	LN0-3	LN15-1	LN15-2	LN15-3	MWXS22319201a_R1	MWXS22319201a_R2	MWXS22319201a_R3	cpd_ID	CAS	kegg_map
ABA	Abscisic acid	ABA	263.1	153.1	264.13616	Negative	[M-H]-	C15H20O4	2.08399	1.26052	1.55110	6.66087	6.37718	4.92418	16.66144	14.82483	24.87531	43.82879	58.29542	43.42387	26.36538	32.38940	26.03220	C06082	21293-29-8	ko00906,ko01100,ko01110,ko04075
ABA-GE	ABA-glucosyl ester	ABA	425.2	263.3	426.188985	Negative	[M-H]-	C21H30O9	125.43321	121.10163	105.15813	N/A	N/A	N/A	259.64749	405.02475	342.03975	257.73514	173.12849	266.17407	134.53329	211.28400	193.72500	-	79199-48-7	-
IAA	Indole-3-acetic acid	Auxin	176.1	130.1	175.063329	Positive	[M+H]+	C10H9NO2	8.62403	5.76875	6.28058	14.86187	N/A	12.29831	N/A	N/A	N/A	11.87841	8.12176	N/A	N/A	N/A	N/A	C00954	87-51-4	ko00380,ko01100,ko04075
IAA-Phe	N-(3-Indolylacetyl)-L-phenylalanine	Auxin	321.025	164.1	322.131743	Negative	[M-H]-	C19H18N2O3	N/A	N/A	N/A	N/A	N/A	N/A	N/A	N/A	N/A	N/A	N/A	N/A	N/A	N/A	N/A	-	57105-50-7	-
TRA	Tryptamine	Auxin	161.102	144.1	160.100048	Positive	[M+H]+	C10H12N2	9.97290	11.40590	11.06504	8.89562	1.69493	1.50451	4.14067	31.20610	13.93592	0.11815	N/A	0.85433	3.52374	3.49486	3.14796	C00398	61-54-1	ko00380,ko01100,ko01110
IAA-Ala	N-(3-Indolylacetyl)-L-alanine	Auxin	247.054	130.1	246.100443	Positive	[M+H]+	C13H14N2O3	N/A	N/A	N/A	0.55690	0.47038	0.46047	N/A	N/A	N/A	N/A	N/A	N/A	N/A	N/A	N/A	-	57105-39-2	-
IAA-Asp	Indole-3-acetyl-L-aspartic acid	Auxin	288.929	131.9	290.090273	Negative	[M-H]-	C14H14N2O5	21.36603	19.84600	31.29452	21.00078	16.60604	33.67596	N/A	N/A	9.00531	29.42334	10.01238	10.98789	18.59526	16.48028	16.86846	-	2456-73-7	-
IPA	3-Indolepropionic acid	Auxin	190	130	189.078979	Positive	[M+H]+	C11H11NO2	1.24498	N/A	N/A	4.07489	4.52977	4.67830	N/A	N/A	N/A	N/A	N/A	N/A	N/A	N/A	N/A	-	830-96-6	-
IAN	3-Indoleacetonitrile	Auxin	157.037	130.1	156.068748	Positive	[M+H]+	C10H8N2	N/A	N/A	N/A	N/A	0.50230	0.65874	N/A	N/A	N/A	0.56345	0.38314	N/A	N/A	N/A	N/A	-	771-51-7	-
IAA-Val-Me	Indole-3-acetyl-L-valine methyl ester	Auxin	289.208	130.1	288.147393	Positive	[M+H]+	C16H20N2O3	0.09430	0.07308	0.15163	0.00881	N/A	N/A	N/A	N/A	N/A	N/A	N/A	N/A	N/A	N/A	N/A	-	1308991-15-2	-
IBA	Indole-3-butyric acid	Auxin	204.3	130.2	203.094629	Positive	[M+H]+	C12H13NO2	4.00080	N/A	3.71480	2.60916	5.35151	4.12653	N/A	N/A	N/A	N/A	N/A	N/A	N/A	N/A	N/A	C11284	133-32-4	-
IAM	3-Indole acetamide	Auxin	175.072	130.1	174.079313	Positive	[M+H]+	C10H10N2O	N/A	N/A	N/A	4.60607	3.35128	3.82011	N/A	N/A	N/A	N/A	N/A	N/A	14.05458	12.87534	15.12696	C02693	879-37-8	ko00380,ko01100
IAA-Phe-Me	Indole-3-acetyl-L-phenylalanne methyle ester	Auxin	337.01	130.2	336.147393	Positive	[M+H]+	C20H20N2O3	N/A	N/A	N/A	N/A	N/A	N/A	0.10998	0.05947	0.07507	0.08570	0.04183	0.13102	N/A	N/A	N/A	-	1060809-98-4	-
OxIAA	2-oxindole-3-acetic acid	Auxin	192.14	146.1	191.058244	Positive	[M+H]+	C10H9NO3	10.06147	13.23487	18.09005	12.76661	11.33986	11.61420	N/A	N/A	N/A	N/A	N/A	N/A	N/A	N/A	N/A	-	2971-31-5	-
ICA	Indole-3-carboxylic acid	Auxin	160	116.1	161.047679	Negative	[M-H]-	C9H7NO2	2.30042	2.02665	4.18734	2.10700	N/A	2.17769	N/A	N/A	N/A	2.00475	N/A	N/A	N/A	N/A	N/A	C19837	771-50-6	-
IAA-Trp	Indole-3-acetyl-L-tryptophan	Auxin	360.007	203	361.142642	Negative	[M-H]-	C21H19N3O3	N/A	N/A	N/A	N/A	N/A	N/A	0.55573	0.54355	0.87440	N/A	N/A	0.55878	0.31363	0.36033	0.42136	-	57105-53-0	-
IAA-Leu-Me	Indole-3-acetyl-L-leucine methyl ester	Auxin	302.9	130.1	302.163043	Positive	[M+H]+	C17H22N2O3	N/A	N/A	N/A	N/A	N/A	N/A	N/A	0.07867	N/A	0.14134	0.07163	0.06528	0.45333	0.46393	0.48010	-	30372-97-3	-
IAA-Gly	Indole-3-acetyl glycine	Auxin	233.056	130.1	232.084793	Positive	[M+H]+	C12H12N2O3	4.64240	4.18854	5.00343	1.09456	2.25374	2.00654	18.87060	19.02491	18.28925	26.05031	14.65794	21.48170	20.06881	21.14800	23.06540	-	13113-08-1	-
IAA-Glu	Indole-3-acetyl glutamic acid	Auxin	302.97	145.9	304.105923	Negative	[M-H]-	C15H16N2O5	2.79954	1.85514	3.02323	2.22094	1.25427	5.53812	2.18939	1.89038	1.49763	1.08594	0.59475	1.19398	1.65681	2.47554	1.74428	-	57105-48-3	-
IA	3-Indoleacrylic acid	Auxin	188.061	170.1	187.063329	Positive	[M+H]+	C11H9NO2	N/A	N/A	1.26181	3.09195	3.42162	2.69002	5.40585	9.25637	7.35299	N/A	N/A	N/A	N/A	N/A	N/A	-	1204-06-4	-
TRP	L-tryptophan	Auxin	205.063	188.1	204.089878	Positive	[M+H]+	C11H12N2O2	7836.12595	5181.03181	3814.33699	3391.57936	3121.38986	4616.59466	4885.62851	4839.33874	5496.04603	1638.83874	1391.36452	3455.27648	4045.75531	3976.80000	3886.16000	C00078	73-22-3	ko00260,ko00380,ko00400,ko00966,ko00970,ko00996,ko01100,ko01110,ko01210,ko01230,ko01240
IAA-Glu-diMe	Indole-3-acetyl-L-glutamic acid dimethyl ester	Auxin	330.958	115.8	332.137223	Negative	[M-H]-	C17H20N2O5	N/A	N/A	N/A	N/A	N/A	N/A	N/A	N/A	N/A	N/A	N/A	N/A	N/A	N/A	N/A	-	-	-
IAA-Glc	1-O-indol-3-ylacetylglucose	Auxin	336	173.8	337.116154	Negative	[M-H]-	C16H19NO7	N/A	N/A	N/A	N/A	N/A	N/A	N/A	N/A	N/A	N/A	N/A	N/A	N/A	N/A	N/A	-	19817-95-9	-
IAA-Leu	N-(3-Indolylacetyl)-L-leucine	Auxin	289.195	130	288.147393	Positive	[M+H]+	C16H20N2O3	N/A	N/A	N/A	N/A	0.27589	N/A	N/A	N/A	N/A	N/A	N/A	0.43543	N/A	N/A	N/A	-	36838-63-8	-
IAA-Val	N-(3-Indolylacetyl)-L-valine	Auxin	275.134	130	274.131743	Positive	[M+H]+	C15H18N2O3	1.19340	1.01969	1.12938	0.97546	0.69397	0.46165	2.62191	2.23318	2.91446	1.54337	1.06385	1.60726	2.07232	2.01336	1.89703	-	57105-42-7	-
ICAld	Indole-3-carboxaldehyde	Auxin	146.1	91	145.052764	Positive	[M+H]+	C9H7NO	17.78466	18.05047	27.45184	19.82247	13.07311	17.38490	888.90955	856.63829	962.93515	953.74031	974.54193	1107.79984	620.53891	661.56200	686.02000	C08493	487-89-8	-
ILA	Indole-3-lactic acid	Auxin	203.95	158	205.073894	Negative	[M-H]-	C11H11NO3	7.39328	5.77758	7.43527	18.65118	20.51278	11.78826	98.42165	105.28252	102.64791	35.02923	36.57667	43.32691	42.81398	43.99780	41.46120	-	1821-52-9	-
MEIAA	Methyl indole-3-acetate	Auxin	190.171	130	189.078979	Positive	[M+H]+	C11H11NO2	2.15847	1.50814	1.42674	2.42080	2.52205	2.60081	0.47893	0.47025	0.58017	0.44408	0.14783	0.21057	0.66768	0.63461	0.56026	-	1912-33-0	-
DZ	Dihydrozeatin	CK	222	136.1	221.12766	Positive	[M+H]+	C10H15N5O	N/A	N/A	N/A	N/A	N/A	N/A	N/A	N/A	N/A	N/A	N/A	N/A	N/A	N/A	N/A	C02029	14894-18-9	ko00908,ko01110,ko04075
pT	para-Topolin	CK	242.104	136.2	241.09636	Positive	[M+H]+	C12H11N5O	N/A	N/A	N/A	N/A	N/A	0.05661	0.16341	0.11095	0.19179	0.15668	0.21798	0.35171	N/A	N/A	N/A	-	80054-30-4	-
2CltZ	2-Chloro-trans-zeatin	CK	254.3	170.2	253.073038	Positive	[M+H]+	C10H12ClN5O	N/A	N/A	N/A	N/A	N/A	N/A	N/A	N/A	N/A	N/A	N/A	N/A	N/A	N/A	N/A	-	29736-30-9	-
K9G	Kinetin-9-glucoside	CK	378.163	216.1	377.133535	Positive	[M+H]+	C16H19N5O6	0.64990	0.40460	0.53364	0.77649	0.70083	N/A	N/A	N/A	N/A	N/A	N/A	N/A	N/A	N/A	N/A	-	98177-43-6	-
mTR	meta-Topolin riboside	CK	374.09	242.1	373.13862	Positive	[M+H]+	C17H19N5O5	N/A	N/A	N/A	N/A	N/A	N/A	N/A	0.11380	N/A	N/A	N/A	N/A	N/A	N/A	N/A	-	110505-76-5	-
mT9G	meta-Topolin-9-glucoside	CK	404.063	242.3	403.149185	Positive	[M+H]+	C18H21N5O6	N/A	N/A	N/A	1.01462	N/A	N/A	N/A	N/A	N/A	N/A	N/A	N/A	N/A	N/A	N/A	-	179528-30-4	-
KR	Kinetin riboside	CK	348.067	216.2	347.12297	Positive	[M+H]+	C15H17N5O5	N/A	N/A	0.05706	N/A	N/A	N/A	N/A	N/A	N/A	N/A	N/A	N/A	N/A	N/A	N/A	-	4338-47-0	-
oT9G	ortho-Topolin-9-glucoside	CK	404.011	136.2	403.149185	Positive	[M+H]+	C18H21N5O6	0.11964	0.07873	N/A	0.18542	0.15815	0.30679	N/A	N/A	N/A	N/A	N/A	N/A	N/A	N/A	N/A	-	160299-96-7	-
BAPR	6-Benzyladenosine	CK	358.079	226.1	357.143705	Positive	[M+H]+	C17H19N5O4	0.07158	0.05861	0.08742	0.05178	N/A	N/A	N/A	N/A	N/A	N/A	N/A	N/A	N/A	N/A	N/A	-	4294-16-0	-
DHZ7G	Dihydrozeatin-7-glucoside	CK	384.2	222.1	383.180485	Positive	[M+H]+	C16H25N5O6	N/A	N/A	N/A	N/A	N/A	N/A	0.13117	0.11487	0.15393	N/A	N/A	N/A	N/A	N/A	N/A	-	91599-03-0	-
BAP9G	N6-Benzyladenine-9-glucoside	CK	388.08	226.1	387.15427	Positive	[M+H]+	C18H21N5O5	N/A	N/A	N/A	N/A	0.17202	N/A	N/A	N/A	N/A	N/A	N/A	N/A	N/A	N/A	N/A	-	4294-17-1	-
DHZR	Dihydrozeatin ribonucleoside	CK	353.993	222	353.16992	Positive	[M+H]+	C15H23N5O5	N/A	N/A	N/A	N/A	N/A	N/A	0.66057	0.56224	0.39801	N/A	N/A	N/A	N/A	N/A	N/A	C16447	22663-55-4	ko00908,ko01110
2MeScZ	2-Methylthio-cis-zeatin	CK	266.154	182.2	265.09973	Positive	[M+H]+	C11H15N5OS	N/A	N/A	N/A	N/A	0.01404	N/A	N/A	N/A	N/A	N/A	N/A	N/A	N/A	N/A	N/A	-	52020-11-8	-
tZ	trans-Zeatin	CK	220.2	136.1	219.11201	Positive	[M+H]+	C10H13N5O	N/A	N/A	N/A	0.14256	0.15804	0.08353	N/A	N/A	N/A	N/A	N/A	N/A	N/A	N/A	N/A	C00371	1637-39-4	ko00908,ko01100,ko01110,ko04075
oTR	ortho-Topolin riboside	CK	374.065	136	373.13862	Positive	[M+H]+	C17H19N5O5	N/A	N/A	0.07318	N/A	N/A	N/A	N/A	N/A	0.05270	0.33002	N/A	N/A	N/A	N/A	N/A	-	50868-58-1	-
2MeSiP	2-Methylthio-N6-isopentenyladenine	CK	250.074	182.1	249.104815	Positive	[M+H]+	C11H15N5S	N/A	N/A	N/A	N/A	0.10231	0.09539	N/A	N/A	N/A	0.03186	N/A	N/A	N/A	N/A	N/A	-	20758-33-2	-
oT	ortho-Topolin	CK	242.067	136.1	241.09636	Positive	[M+H]+	C12H11N5O	0.07766	0.04801	0.04738	N/A	N/A	N/A	N/A	N/A	N/A	N/A	N/A	N/A	N/A	N/A	N/A	-	20366-83-0	-
2MeScZR	2-Methylthio-cis-zeatin riboside	CK	397.974	266.1	397.14199	Positive	[M+H]+	C16H23N5O5S	0.40261	0.39059	0.40349	0.43445	0.38995	0.34848	0.12184	0.14059	0.15648	0.06276	0.06501	0.06368	0.21020	0.19536	0.22221	-	52049-48-6	-
K	Kinetin	CK	216.042	81	215.08071	Positive	[M+H]+	C10H9N5O	0.04840	0.05557	0.07159	0.09057	0.04561	0.07555	N/A	N/A	0.09305	N/A	N/A	N/A	N/A	N/A	N/A	C08272	525-79-1	-
cZROG	cis-Zeatin-O-glucoside riboside	CK	514.142	382	513.207095	Positive	[M+H]+	C21H31N5O10	0.26604	0.32285	0.37660	0.29246	0.26641	0.30460	0.89716	0.85374	0.75814	0.86317	0.79858	1.00384	0.94961	0.80227	0.75167	-	125225-72-1	-
tZOG	trans-Zeatin-O-glucoside	CK	382.088	220.2	381.164835	Positive	[M+H]+	C16H23N5O6	5.10256	4.77389	6.39940	4.02418	3.98751	3.56575	38.56731	26.54841	30.89874	14.15669	12.17566	19.17788	25.27382	20.18420	22.64440	C03423	56329-06-7	ko00908,ko01110
BAP	6-Benzyladenine	CK	226.051	91.1	225.101445	Positive	[M+H]+	C12H11N5	N/A	N/A	N/A	N/A	N/A	N/A	N/A	N/A	0.26345	0.47951	0.45136	0.57661	0.27269	0.20108	0.22141	C11263	1214-39-7	-
tZR	trans-Zeatin riboside	CK	352.2	219.9	351.15427	Positive	[M+H]+	C15H21N5O5	0.40781	0.20800	0.16286	0.95977	1.34837	1.08580	0.11120	0.12475	0.14503	0.08792	0.08092	0.11134	0.38999	0.33457	0.39681	C16431	6025-53-2	ko00908,ko01110
iP7G	N6-Isopentenyl-adenine-7-glucoside	CK	366.107	204.2	365.16992	Positive	[M+H]+	C16H23N5O5	N/A	0.12450	0.30653	0.28543	0.26030	N/A	1.44292	1.62194	1.31915	0.56967	0.50824	0.47999	0.70115	0.58783	0.56066	-	59384-58-6	-
pT9G	4-[[(9-beta-D-Glucopyranosyl-9H-purin-6-yl)amino]methyl]phenol	CK	404.075	242.1	403.149185	Positive	[M+H]+	C18H21N5O6	1.17993	1.60425	1.44405	0.68367	N/A	N/A	2.18350	1.70585	2.20054	2.03792	1.89527	2.23690	1.27208	1.50757	1.79655	-	1046433-04-8	-
IP	N6-isopentenyladenine	CK	204.3	136	203.117095	Positive	[M+H]+	C10H13N5	0.12371	0.11233	0.07289	0.28818	0.43622	0.27332	N/A	N/A	N/A	0.02585	0.00968	0.02987	0.11311	0.11929	0.10948	-	2365-40-4	-
IPR	N6-isopentenyladenosine	CK	336.2	204.2	335.159355	Positive	[M+H]+	C15H21N5O4	0.77877	0.48613	0.53655	1.14812	2.29952	1.66321	N/A	N/A	N/A	0.90531	0.40926	0.66942	0.80389	0.86869	0.87475	C04432	7724-76-7	ko00908,ko01100,ko01110
cZR	cis-Zeatin riboside	CK	352.135	220.1	351.15427	Positive	[M+H]+	C15H21N5O5	0.33915	0.24639	0.27014	0.37223	0.38658	0.45277	0.09486	0.06694	0.09697	N/A	N/A	N/A	0.25254	0.23347	0.25899	C16449	15896-46-5	ko00908,ko01110
iP9G	N6-Isopentenyl-adenine-9-glucoside	CK	366.113	204.1	365.16992	Positive	[M+H]+	C16H23N5O5	N/A	N/A	N/A	0.57040	1.24057	N/A	0.56373	0.75854	0.72108	0.66708	0.74907	0.71067	0.81851	0.97913	0.82073	-	83087-94-9	-
pTR	para-Topolin riboside	CK	374.066	242.2	373.13862	Positive	[M+H]+	C17H19N5O5	N/A	N/A	N/A	N/A	N/A	N/A	N/A	N/A	N/A	N/A	N/A	N/A	N/A	N/A	N/A	-	23666-24-2	-
mT	meta-Topolin	CK	242.07	107.1	241.09636	Positive	[M+H]+	C12H11N5O	N/A	0.42793	N/A	0.09971	N/A	0.06013	0.21771	0.15116	0.23628	0.21129	0.18030	N/A	0.14756	0.17967	0.18639	-	75737-38-1	-
cZ9G	cis-Zeatin-9-glucoside	CK	382.099	220.1	381.164835	Positive	[M+H]+	C16H23N5O6	N/A	N/A	N/A	N/A	N/A	N/A	0.65261	0.50501	0.35103	0.69290	0.45935	0.82068	0.58847	0.54904	0.59195	-	169565-72-4	-
2MeSiPR	2-Methylthio-N6-isopentenyladenosine	CK	382.08	250.2	381.147075	Positive	[M+H]+	C16H23N5O4S	12.37521	10.93935	10.93615	14.46715	14.78353	14.09297	N/A	N/A	N/A	N/A	N/A	N/A	6.01344	6.38824	6.87208	-	20859-00-1	-
BAP7G	N6-Benzyladenine-7-glucoside	CK	388.081	226.2	387.15427	Positive	[M+H]+	C18H21N5O5	N/A	N/A	N/A	N/A	N/A	N/A	2.41426	2.31750	2.86159	3.32307	3.90175	4.37673	3.71321	3.54096	3.76596	-	56159-42-3	-
cZ	cis-Zeatin	CK	220.3	136.1	219.11201	Positive	[M+H]+	C10H13N5O	0.01658	0.01629	N/A	0.02739	0.04572	0.01474	N/A	N/A	N/A	N/A	N/A	N/A	0.04534	0.06309	0.05640	C15545	32771-64-5	ko00908,ko01100,ko01110
DHZROG	Dihydrozeatin-O-glucoside riboside	CK	516.128	222.1	515.222745	Positive	[M+H]+	C21H33N5O10	N/A	N/A	N/A	0.03045	0.04155	N/A	N/A	0.03993	0.05384	0.03849	0.03645	0.03898	N/A	N/A	N/A	-	62512-95-2	-
ACC	1-Aminocyclopropanecarboxylic acid	ETH	102.2	56	101.047679	Positive	[M+H]+	C4H7NO2	34.09351	47.62704	44.47099	13.49684	7.05186	20.22113	36.92504	38.84261	38.81067	23.31000	21.05939	28.30977	19.93541	19.39552	17.97456	-	22059-21-8	-
GA20	Gibberellin A20	GA	331.3	287	332.162375	Negative	[M-H]-	C19H24O5	N/A	N/A	N/A	N/A	N/A	N/A	N/A	N/A	N/A	N/A	N/A	N/A	N/A	N/A	N/A	C02035	19143-87-4	ko00904,ko01100,ko01110
GA9	Gibberellin A9	GA	315.1	270.9	316.16746	Negative	[M-H]-	C19H24O4	N/A	N/A	N/A	N/A	N/A	N/A	N/A	N/A	N/A	N/A	N/A	0.30434	N/A	N/A	N/A	C11863	427-77-0	ko00904,ko01100,ko01110
GA7	Gibberellin A7	GA	329.2	223	330.146725	Negative	[M-H]-	C19H22O5	N/A	N/A	N/A	N/A	N/A	N/A	N/A	N/A	N/A	N/A	N/A	N/A	N/A	N/A	N/A	C11867	510-75-8	ko00904,ko01110
GA4	Gibberellin A4	GA	331	212.8	332.162375	Negative	[M-H]-	C19H24O5	0.66140	0.26612	0.77200	0.56070	N/A	N/A	N/A	N/A	N/A	N/A	N/A	N/A	N/A	N/A	N/A	C11864	468-44-0	ko00904,ko01100,ko01110,ko04075
GA53	Gibberellin A53	GA	347.1	303.1	348.193675	Negative	[M-H]-	C20H28O5	N/A	N/A	N/A	N/A	N/A	2.04876	N/A	N/A	N/A	N/A	N/A	0.57057	N/A	N/A	N/A	C06094	51576-08-0	ko00904,ko01100,ko01110
GA3	Gibberellin A3	GA	345	239	346.14164	Negative	[M-H]-	C19H22O6	N/A	N/A	N/A	0.39573	0.40540	0.49619	N/A	N/A	N/A	N/A	1.00992	N/A	N/A	N/A	N/A	C01699	77-06-5	ko00904,ko01110
GA1	Gibberellin A1	GA	347	259	348.15729	Negative	[M-H]-	C19H24O6	80.02672	119.39934	172.67019	107.26814	92.14015	73.13374	N/A	N/A	N/A	N/A	9.65037	N/A	55.46130	64.21460	37.92980	C00859	545-97-1	ko00904,ko01100,ko01110,ko04075
GA15	Gibberellin A15	GA	329.1	131	330.18311	Negative	[M-H]-	C20H26O4	0.74293	0.67892	1.03048	0.09550	0.29045	0.13421	N/A	N/A	N/A	N/A	N/A	N/A	N/A	N/A	N/A	C14162	13744-18-8	-
GA19	Gibberellin A19	GA	361.2	273.2	362.17294	Negative	[M-H]-	C20H26O6	23.90706	22.36327	23.91785	19.03913	22.85482	16.89829	N/A	N/A	N/A	N/A	N/A	N/A	8.62499	10.41920	9.50924	C02034	6980-44-5	ko00904,ko01100,ko01110
GA24	Gibberellin A24	GA	345.1	257.1	346.178025	Negative	[M-H]-	C20H26O5	6.76011	9.07122	12.66160	2.47142	3.00734	2.68142	N/A	N/A	N/A	N/A	N/A	N/A	4.00264	3.19734	3.56332	C11861	19427-32-8	ko00904,ko01100,ko01110
H2JA	Dihydrojasmonic acid	JA	211.1	59	212.141245	Negative	[M-H]-	C12H20O3	0.59769	0.58150	0.80170	1.33198	1.00032	1.57668	1.08196	1.02069	1.25704	1.81171	1.66582	1.85491	1.71503	1.74745	1.68337	-	3572-64-3	-
JA	Jasmonic acid	JA	209.1	58.8	210.125595	Negative	[M-H]-	C12H18O3	106.18511	85.93929	96.75613	312.30113	167.58053	494.79576	103.04978	94.66581	119.47845	152.89580	67.33055	99.36916	212.09946	200.68000	192.91300	C08491	3572-66-5	ko00592,ko01100,ko01110,ko04075
JA-ILE	Jasmonoyl-L-isoleucine	JA	322.4	129.7	323.209659	Negative	[M-H]-	C18H29NO4	31.77118	27.82700	34.82134	56.78211	32.28300	70.06206	16.55689	7.79228	13.51609	22.85981	12.91316	26.80296	60.26987	59.70960	54.43560	C18699	12330-92-9	ko04075
JA-Phe	N-[(-)-Jasmonoyl]-(l)-phenalanine	JA	358.169	120.2	357.194009	Positive	[M+H]+	C21H27NO4	0.23902	0.25882	0.26231	0.35440	0.19145	0.36455	0.44271	0.54224	0.59826	0.79557	0.61253	0.43838	0.35304	0.35306	0.35406	-	120303-53-9	-
JA-Val	N-[(-)-Jasmonoyl]-(L)-valine	JA	308.049	116	309.194009	Negative	[M-H]-	C17H27NO4	1.38657	1.39152	1.38987	5.68370	3.66429	6.81744	0.80827	0.70383	0.80083	1.91199	1.18477	1.58221	3.64963	3.51776	3.01406	-	120303-51-7	-
OPC-6	3-oxo-2-(2-(Z)-Pentenyl)cyclopentane-1-hexanoic acid	JA	267.2	249.2	266.188195	Positive	[M+H]+	C16H26O3	N/A	N/A	N/A	N/A	N/A	N/A	23.67306	30.63512	28.71820	24.51998	14.91714	N/A	N/A	N/A	N/A	-	136768-22-4	-
MEJA	Methyl jasmonate	JA	225.2	151.2	224.141245	Positive	[M+H]+	C13H20O3	10.39647	9.93850	8.77119	10.39317	9.50108	10.08130	1.46348	2.09398	2.26075	5.74957	3.81190	1.22974	4.14413	4.08756	3.64326	C11512	39924-52-2	ko00592,ko01110
OPC-4	3-oxo-2-(2-(Z)-Pentenyl) cyclopentane-1-butyric acid	JA	239.136	221.3	238.156895	Positive	[M+H]+	C14H22O3	33.94141	30.19182	25.04546	30.38708	25.25145	28.52710	20.58726	19.62991	14.83847	23.08869	22.09045	17.93431	16.77744	12.53668	16.89732	-	136845-17-5	-
OPDA	cis(+)-12-Oxophytodienoic acid	JA	293.1	275.2	292.203845	Positive	[M+H]+	C18H28O3	18.10046	19.51901	24.25862	71.44354	55.02787	87.42282	109.18226	155.43457	78.13180	60.50169	55.45109	24.26674	86.75052	72.21900	66.10560	-	5074224-79-7	-
SA	Salicylic acid	SA	137	93	138.031695	Negative	[M-H]-	C7H6O3	44.46794	33.20074	33.18225	29.22701	32.31030	31.29674	45.42398	46.51198	49.72197	44.61125	41.99806	48.87286	40.69788	37.66800	35.63520	C00805	69-72-7	ko00996,ko01100,ko01110,ko04075
SAG	Salicylic acid 2-O-β-glucoside	SA	299.2	137	300.08452	Negative	[M-H]-	C13H16O8	28.51775	22.15303	28.33539	48.39891	53.76965	40.08955	160.69785	69.52702	93.77301	8.46097	9.26399	94.10008	81.80732	81.63680	79.87300	-	10366-91-3	-
5DS	5-Deoxystrigol	SL	331.116	313.2	330.146725	Positive	[M+H]+	C19H22O5	4.58744	4.73627	5.52955	2.20691	1.60436	2.29849	49.89812	31.80875	26.50983	57.53907	38.74030	38.05841	50.78818	35.42680	36.30300	C18037	151716-18-6	ko00906,ko01110
ST	（±）Strigol	SL	347.4	215	346.14164	Positive	[M+H]+	C19H22O6	240.34160	198.25834	186.45503	161.90357	153.86856	181.96858	86.19814	99.96733	99.82845	189.06423	168.69623	94.87850	104.95485	96.11580	124.27940	C09190	51820-11-2	ko00906,ko01110
